# Supplementary material for: Application of bi-clustering of gene expression data and gene set enrichment analysis methods to identify potentially disease causing nanomaterials
Source: Data Brief. 2017 Oct 26;15:933–40. doi: 10.1016/j.dib.2017.10.060 (PMC5683856; doi:10.1016/j.dib.2017.10.060)
Supplement: Supplementary file 2 — 1. RCode RMA normalization.R. 2. RCode Quantile normalization.R. 3. RCode LOWESS normalization.R. 4. RCode Cyclic LOWESS normalization. 5. RCode Merging biclust Bimax analysis.R. 6. RCode NMs GSEA on bi-clusters.R. 7. All Data.zip. [file mmc2.zip]

Archive with 7 entries (7 files):
- All Data.zip
- RCode Cyclic LOWESS normalization.R
- RCode LOWESS normalization.R
- RCode Merging biclust Bimax analysis.R
- RCode NMs GSEA on bi-clusters.R
- RCode Quantile normalization.R
- RCode RMA normalization.R
