# Supplementary material for: Application of bi-clustering of gene expression data and gene set enrichment analysis methods to identify potentially disease causing nanomaterials
Source: Data Brief. 2017 Oct 26;15:933–40. doi: 10.1016/j.dib.2017.10.060 (PMC5683856; doi:10.1016/j.dib.2017.10.060)
Supplement: Supplementary file 2 — 1. RCode RMA normalization.R. 2. RCode Quantile normalization.R. 3. RCode LOWESS normalization.R. 4. RCode Cyclic LOWESS normalization. 5. RCode Merging biclust Bimax analysis.R. 6. RCode NMs GSEA on bi-clusters.R. 7. All Data.zip. [file mmc2.zip › RCode Cyclic LOWESS normalization.R]

#######################################################################
#Functions
#######################################################################
my.merge <- function(array){
	dat <- read.table(paste(my.dir, array, ".txt", sep = ""), header = TRUE, sep = "\t", quote = "",
		 fill = TRUE, skip = 9, comment.char = "")

	g1 <- grep("ProbeName", names(dat))
	g2 <- grep("gMedianSignal", names(dat))

	dat <- dat[,c(g1,g2)]

	dat <- split(as.data.frame(dat[,2]), as.character(dat$ProbeName))
	dat <- lapply(dat, function(x) apply(x, 2, median, na.rm = TRUE))

	ID <- names(dat)
	dat <- matrix(unlist(dat), ncol = 1, byrow = TRUE)
	dat <- cbind.data.frame(ID, dat)
	names(dat) <- c("ID", as.character(array))
	dat

}

#######################################################################
#Design
#######################################################################
my.dir <- "..."
design <- read.table(paste(my.dir, "design2.txt", sep = ""), header = TRUE, sep = "\t", quote = "",
	 fill = TRUE)

#######################################################################
#Raw data
#######################################################################
my.dir <- ".../rawData/"
raw <- my.merge(design$Array[1])

for(k in 2:nrow(design)){
	tmp <- my.merge(design$Array[k])
	raw <- merge(raw, tmp, by.x = "ID", by.y = "ID")
}

#######################################################################
#Norm data
#######################################################################
library(affy)
norm <- raw
norm[,-1] <- normalize.loess(log2(as.matrix(norm[,-1])), log.it = FALSE)

study <- "GSE..."
my.dir <- "..."

write.table(norm, paste(my.dir, study, ".txt", sep = ""), sep = "\t",
 	row.names = FALSE, col.names = TRUE, quote = FALSE) 

##############################################################################################
#Gene Symbol
##############################################################################################
anno <- read.table("...", header = TRUE, sep = "\t", quote = "", fill = TRUE, comment.char = "")

nrow(norm)
dat <- merge(anno[,c(1,7)], norm, by.x = "ID", by.y = "ID")
nrow(dat)
n <- ncol(dat)-2

out <- split(dat[,-c(1:2)], as.character(dat[,2]))
out <- lapply(out, function(x) apply(x, 2, median))
Probe <- names(out)
maanova <- matrix(unlist(out), ncol = n, byrow = TRUE)

write.table(cbind.data.frame(Probe, maanova), paste(my.dir,"GeneSymbol ", study, ".txt", sep = ""), sep = "\t",
 	row.names = FALSE, col.names = TRUE, quote = FALSE) 

########################################################################################
#Medians
##############################################################################################
groups <- unique(as.character(design$Group))
groups <- groups[order(groups)]
groups

mn <- NULL
for(k in 1:length(groups)){
	flag <- as.character(design$Group) == groups[k]
	if(is.null(dim(maanova[,flag]))){
		tmp <- maanova[,flag]
	} else {
		tmp <- apply(maanova[,flag],1, median)
	}
	mn <- cbind(mn,tmp)
}
colnames(mn) <- as.character(groups)

########################################################################################
#Ouput
##############################################################################################
out <- cbind.data.frame(Probe, mn)
names(out)[1] <- "Probe"

write.table(out, paste(my.dir,"GroupMedian ", study, ".txt", sep = ""), sep = "\t",
 	row.names = FALSE, col.names = TRUE, quote = FALSE)

########################################################################################
#Create the log fold change
##############################################################################################
#For example
mn[,2] <- mn[,2] - mn[,1]
mn[,4] <- mn[,4] - mn[,3]
mn[,6] <- mn[,6] - mn[,5]
mn[,8] <- mn[,8] - mn[,7]
mn <- mn[,-c(1,3,5,7)]

out <- cbind.data.frame(Probe, mn)
names(out)[1] <- "Probe"

write.table(out, paste(my.dir,"logFCGeneSymbol ", study, ".txt", sep = ""), sep = "\t",
 	row.names = FALSE, col.names = TRUE, quote = FALSE)
