# Supplementary material for: Application of bi-clustering of gene expression data and gene set enrichment analysis methods to identify potentially disease causing nanomaterials
Source: Data Brief. 2017 Oct 26;15:933–40. doi: 10.1016/j.dib.2017.10.060 (PMC5683856; doi:10.1016/j.dib.2017.10.060)
Supplement: Supplementary file 2 — 1. RCode RMA normalization.R. 2. RCode Quantile normalization.R. 3. RCode LOWESS normalization.R. 4. RCode Cyclic LOWESS normalization. 5. RCode Merging biclust Bimax analysis.R. 6. RCode NMs GSEA on bi-clusters.R. 7. All Data.zip. [file mmc2.zip › RCode LOWESS normalization.R]

#######################################################################
#Functions
#######################################################################
my.merge <- function(array){
	#array <- "GSM823363_AH21L_1-4.gpr"
	dat <- read.table(paste(my.dir, array, sep = ""), header = TRUE, sep = "\t", quote = "",
		 fill = TRUE, skip = 32, comment.char = "")

	g1 <- grep(".ID", names(dat))
	g2 <- grep("F635.Median", names(dat))[1]
	g3 <- grep("F532.Median", names(dat))[1]

	dat <- dat[,c(g1,g2,g3)]
	names(dat)[1] <- "Probe"

	ratio <- log2(dat[,2]/dat[,3])
        intensity <- (log2(dat[,2]) + log2(dat[,3]))/2

        l <- loess(ratio ~ intensity, span = 0.1, degree = 1, 
            control = loess.control(trace.hat = "approximate"))
        ratio <- ratio - l$fitted

	dat <- split(as.data.frame(ratio), as.character(dat$Probe))
	dat <- lapply(dat, function(x) apply(x, 2, median, na.rm = TRUE))

	ID <- names(dat)
	dat <- matrix(unlist(dat), ncol = 1, byrow = TRUE)
	dat <- cbind.data.frame(ID, dat)
	names(dat) <- c("ID", as.character(array))
	dat

}

#######################################################################
#Design
#######################################################################
my.dir <- "..."
design <- read.table(paste(my.dir, "design2.txt", sep = ""), header = TRUE, sep = "\t", quote = "",
	 fill = TRUE)

#######################################################################
#Raw data
#######################################################################
my.dir <- ".../rawData/"
raw <- my.merge(design$FileName[1])

for(k in 2:nrow(design)){
	tmp <- my.merge(design$FileName[k])
	raw <- merge(raw, tmp, by.x = "ID", by.y = "ID")
}


#tmp <- my.merge(design$FileName[2])

#######################################################################
#Norm data
#######################################################################
study <- ""
my.dir <- "..."

write.table(raw, paste(my.dir, study, ".txt", sep = ""), sep = "\t",
 	row.names = FALSE, col.names = TRUE, quote = FALSE) 

#######################################################################
#Gene Symbol
#######################################################################
anno <- read.table("...", header = TRUE, sep = "\t", quote = "", fill = TRUE, comment.char = "")

anno <- anno[,c(1,7)]
dat <- merge(anno, raw, by.x = "ID", by.y = "ID")
dat <- dat[,-1]

nrow(dat)
n <- ncol(dat)-2

out <- split(dat[,-c(1:2)], as.character(dat[,2]))
out <- lapply(out, function(x) apply(x, 2, median))
Probe <- names(out)
maanova <- matrix(unlist(out), ncol = n, byrow = TRUE)

write.table(cbind.data.frame(Probe, maanova), paste(my.dir,"GeneSymbol ", study, ".txt", sep = ""), sep = "\t",
 	row.names = FALSE, col.names = TRUE, quote = FALSE) 

#######################################################################
#Medians
#######################################################################
groups <- unique(as.character(design$Group))
groups <- groups[order(groups)]
groups

mn <- NULL
for(k in 1:length(groups)){
	flag <- as.character(design$Group) == groups[k]
	if(is.null(dim(maanova[,flag]))){
		tmp <- maanova[,flag]
	} else {
		tmp <- apply(maanova[,flag],1, median)
	}
	mn <- cbind(mn,tmp)
}
colnames(mn) <- as.character(groups)

#######################################################################
#Ouput
#######################################################################
out <- cbind.data.frame(Probe, mn)
names(out)[1] <- "Probe"

write.table(out, paste(my.dir,"GroupMedian ", study, ".txt", sep = ""), sep = "\t",
 	row.names = FALSE, col.names = TRUE, quote = FALSE)

#######################################################################
#Create the log fold change
#######################################################################
#for example
#mn[,2] <- mn[,2] - mn[,1]
#mn[,4] <- mn[,4] - mn[,3]
#mn[,6] <- mn[,6] - mn[,5]
#mn[,8] <- mn[,8] - mn[,7]
#mn[,10] <- mn[,10] - mn[,9]
#mn[,12] <- mn[,12] - mn[,11]
#mn <- mn[,-c(1,3,5,7,9,11)]

out <- cbind.data.frame(Probe, mn)
names(out)[1] <- "Probe"

write.table(out, paste(my.dir,"logFCGeneSymbol ", study, ".txt", sep = ""), sep = "\t",
 	row.names = FALSE, col.names = TRUE, quote = FALSE)

 
