# Supplementary material for: Application of bi-clustering of gene expression data and gene set enrichment analysis methods to identify potentially disease causing nanomaterials
Source: Data Brief. 2017 Oct 26;15:933–40. doi: 10.1016/j.dib.2017.10.060 (PMC5683856; doi:10.1016/j.dib.2017.10.060)
Supplement: Supplementary file 2 — 1. RCode RMA normalization.R. 2. RCode Quantile normalization.R. 3. RCode LOWESS normalization.R. 4. RCode Cyclic LOWESS normalization. 5. RCode Merging biclust Bimax analysis.R. 6. RCode NMs GSEA on bi-clusters.R. 7. All Data.zip. [file mmc2.zip › RCode Merging biclust Bimax analysis.R]

########################################################################################
#Libraries
########################################################################################
library(biclust)

########################################################################################
#Directory
########################################################################################
my.root <- "..."

########################################################################################
#Merging
########################################################################################
my.dir <- paste(my.root, "Lewis/", sep="")

dat <- read.table(paste(my.dir, "logFCGeneSymbol.txt", sep = ""), header = TRUE, sep = "\t", quote = "",
	 fill = TRUE, comment.char = "")
names(dat)

########################################################################################
my.dir <- paste(my.root, "GSE18534/", sep="")

tmp <- read.table(paste(my.dir, "logFCGeneSymbolGSE18534.txt", sep = ""), header = TRUE, sep = "\t", quote = "",
	 fill = TRUE, comment.char = "")
names(tmp)

dat <- merge(dat, tmp, by.x = "GeneSymbol", by.y = "Probe")

########################################################################################
my.dir <- paste(my.root, "GSE19605/", sep="")

tmp <- read.table(paste(my.dir, "logFCGeneSymbolGSE19605.txt", sep = ""), header = TRUE, sep = "\t", quote = "",
	 fill = TRUE, comment.char = "")
names(tmp)

dat <- merge(dat, tmp, by.x = "GeneSymbol", by.y = "Probe")
 
########################################################################################
my.dir <- paste(my.root, "GSE31013/", sep="")

tmp <- read.table(paste(my.dir, "logFCGeneSymbolGSE31013.txt", sep = ""), header = TRUE, sep = "\t", quote = "",
	 fill = TRUE, comment.char = "")
names(tmp)

dat <- merge(dat, tmp, by.x = "GeneSymbol", by.y = "Probe")
 

########################################################################################
my.dir <- paste(my.root, "GSE42233/", sep="")

tmp <- read.table(paste(my.dir, "logFCGeneSymbolGSE42233.txt", sep = ""), header = TRUE, sep = "\t", quote = "",
	 fill = TRUE, comment.char = "")
names(tmp)

dat <- merge(dat, tmp, by.x = "GeneSymbol", by.y = "Probe")
 
########################################################################################
my.dir <- paste(my.root, "GSE6116/", sep="")

tmp <- read.table(paste(my.dir, "logFCGeneSymbolGSE6116.txt", sep = ""), header = TRUE, sep = "\t", quote = "",
	 fill = TRUE, comment.char = "")
names(tmp)

dat <- merge(dat, tmp, by.x = "GeneSymbol", by.y = "Probe")

########################################################################################
my.dir <- paste(my.root, "GSE8790/", sep="")

tmp <- read.table(paste(my.dir, "logFCGeneSymbolGSE8790.txt", sep = ""), header = TRUE, sep = "\t", quote = "",
	 fill = TRUE, comment.char = "")
names(tmp)

dat <- merge(dat, tmp, by.x = "GeneSymbol", by.y = "Probe")

########################################################################################
my.dir <- paste(my.root, "GSE52509/", sep="")

tmp <- read.table(paste(my.dir, "logFCGeneSymbolGSE52509.txt", sep = ""), header = TRUE, sep = "\t", quote = "",
	 fill = TRUE, comment.char = "")
names(tmp)

dat <- merge(dat, tmp, by.x = "GeneSymbol", by.y = "Probe")

########################################################################################
my.dir <- paste(my.root, "GSE6858/", sep="")

tmp <- read.table(paste(my.dir, "logFCGeneSymbolGSE6858.txt", sep = ""), header = TRUE, sep = "\t", quote = "",
	 fill = TRUE, comment.char = "")
names(tmp)

dat <- merge(dat, tmp, by.x = "GeneSymbol", by.y = "Probe")
 
########################################################################################
my.dir <- paste(my.root, "GSE40151/", sep="")

tmp <- read.table(paste(my.dir, "logFCGeneSymbolGSE40151.txt", sep = ""), header = TRUE, sep = "\t", quote = "",
	 fill = TRUE, comment.char = "")
names(tmp)

dat <- merge(dat, tmp, by.x = "GeneSymbol", by.y = "Probe")
 
########################################################################################
my.dir <- paste(my.root, "GSE25640/", sep="")

tmp <- read.table(paste(my.dir, "logFCGeneSymbolGSE25640.txt", sep = ""), header = TRUE, sep = "\t", quote = "",
	 fill = TRUE, comment.char = "")
names(tmp)

dat <- merge(dat, tmp, by.x = "GeneSymbol", by.y = "Probe")

################################################################
# Output
################################################################
names(dat)
nrow(dat)
#
dim(dat)

write.table(dat, paste(my.root, "All Data.txt", sep=""),
 	row.names = FALSE, col.names = TRUE, quote = FALSE, sep="\t") 

design <- read.table(paste(my.root, "design.txt", sep = ""), header = TRUE, sep = "\t", quote = "",
	 fill = TRUE, comment.char = "")

############################################################
my.root <- "..."
dat <- read.table(paste(my.root, "All Data.txt", sep = ""), header = TRUE, sep = "\t", quote = "",
	 fill = TRUE, comment.char = "")

design <- read.table(paste(my.root, "design.txt", sep = ""), header = TRUE, sep = "\t", quote = "",
	 fill = TRUE, comment.char = "")

flag <- apply(dat[,-1], 1, function(x){
	flag <- abs(x) >= log2(1.5)
	length(x[flag])
	})

r <- dat[,-1]
p <- dat[, 1]
rownames(r) <- as.character(p)
colnames(r) <- design$myLabel
nrow(r)

##################################################################################
#Bimax

fc <- log2(2)
r.up <- as.matrix(r)

for(j in 1:ncol(r.up)){
	tmp <- rep(0, nrow(r))
	flag <- r[,j] > fc
	if(length(r[flag,j]) > 0) tmp[flag] <- rep(1, length(r[flag,j]))
	r.up[,j] <- tmp
}

my.biclust <- biclust(r.up, method=BCrepBimax(), minr=15, minc=5, number=100, maxc=10)
summary(my.biclust)

myFun <- function(k){
	out <- bicluster(dat, my.biclust, number = k)
	rowCol.info <- biclusternumber(my.biclust, number=k)
	o.p <- p[unlist(rowCol.info[[1]][1])]
	o.d <- r[unlist(rowCol.info[[1]][1]),unlist(rowCol.info[[1]][2])]
	colnames(o.d) <- design$myLabel[unlist(rowCol.info[[1]][2])]

	tmp <- cbind.data.frame(o.p, o.d)
	names(tmp)[1] <- "Gene.Symbol"

	write.table(tmp, paste(my.dir, "Bicluster Up ", k, " Data.txt", sep=""),
 		row.names = FALSE, col.names = TRUE, quote = FALSE, sep="\t") 
}

my.dir <- my.root

myFun(1)
myFun(2)
myFun(3)
myFun(4)
myFun(5)
myFun(6)
myFun(7)
myFun(8)

###################################
fc <- -1*fc
r.down <- as.matrix(r)

for(j in 1:ncol(r.up)){
	tmp <- rep(0, nrow(r))
	flag <- r[,j] < fc
	if(length(r[flag,j]) > 0) tmp[flag] <- rep(1, length(r[flag,j]))
	r.down[,j] <- tmp
}

my.biclust <- biclust(r.down, method=BCrepBimax(), minr=15, minc=5, number=100, maxc=10)
summary(my.biclust)

myFun <- function(k){
	out <- bicluster(dat, my.biclust, number = k)
	rowCol.info <- biclusternumber(my.biclust, number=k)
	o.p <- p[unlist(rowCol.info[[1]][1])]
	o.d <- r[unlist(rowCol.info[[1]][1]),unlist(rowCol.info[[1]][2])]
	colnames(o.d) <- design$myLabel[unlist(rowCol.info[[1]][2])]

	tmp <- cbind.data.frame(o.p, o.d)
	names(tmp)[1] <- "Gene.Symbol"

	write.table(tmp, paste(my.dir, "Bicluster Down ", k, " Data.txt", sep=""),
 		row.names = FALSE, col.names = TRUE, quote = FALSE, sep="\t") 
}

my.dir <- my.root

myFun(1)
myFun(2)
