# Supplementary material for: Application of bi-clustering of gene expression data and gene set enrichment analysis methods to identify potentially disease causing nanomaterials
Source: Data Brief. 2017 Oct 26;15:933–40. doi: 10.1016/j.dib.2017.10.060 (PMC5683856; doi:10.1016/j.dib.2017.10.060)
Supplement: Supplementary file 2 — 1. RCode RMA normalization.R. 2. RCode Quantile normalization.R. 3. RCode LOWESS normalization.R. 4. RCode Cyclic LOWESS normalization. 5. RCode Merging biclust Bimax analysis.R. 6. RCode NMs GSEA on bi-clusters.R. 7. All Data.zip. [file mmc2.zip › RCode NMs GSEA on bi-clusters.R]

########################################################################################
#Libraries
########################################################################################
library(maanova)

########################################################################################
#Directories
########################################################################################
my.dir <- "..."

########################################################################################
#Files
########################################################################################
in.file <- paste(my.dir, "maanova.txt", sep = "")
in.design <- paste(my.dir, "designfile.txt", sep = "")

########################################################################################
#Read
########################################################################################
my.data <- read.madata(in.file, designfile = in.design, header = TRUE, 
		spotflag=T, arrayType="twoColor", log.trans=TRUE, probeid = 1, 
		intensity = 2)

my.data$design
design <- my.data$design[seq(1, nrow(my.data$design), by = 2),]
table(design$Group)

design

########################################################################################
#Lowess Normalization
########################################################################################
my.data2 <- transform.madata(my.data, method="glowess", f = 0.1, draw="off")
maanova <- as.data.frame(my.data2$data)
probe <- my.data2$probe

########################################################################################
#Collapsing data
########################################################################################
if(max(table(probe)) > 1){
	out <- split(maanova, probe)
	out <- lapply(out, function(x) apply(x, 2, median))
	probe <- names(out)
	maanova <- matrix(unlist(out), ncol = ncol(my.data2$data), byrow = TRUE)
}

########################################################################################
#Log ratio
########################################################################################
dat <- maanova[,seq(1,ncol(maanova), by = 2)] - maanova[,seq(2,ncol(maanova), by = 2)]
dat <- cbind.data.frame(probe, dat)


########################################################################################
#Collapse to Gene Symbol
########################################################################################
my.dir2 <- "..."
tomestone <- read.table(paste(my.dir2, "GPL10787-12064.txt", sep = ""), header = TRUE, sep = "\t", quote = "",
	 skip = 10, fill = TRUE, comment.char = "")
nrow(tomestone)
names(tomestone)
dat <- merge(tomestone[,c(1,4)], dat, by.x = "ID", by.y = "probe")

n <- ncol(dat)-2
out <- split(dat[,-c(1:2)], as.character(dat$GENE_SYMBOL))
out <- lapply(out, function(x) apply(x, 2, mean))
probe <- names(out)
dat <- matrix(unlist(out), ncol = n, byrow = TRUE)

########################################################################################
#Group
########################################################################################
flag <- design$TimePoint == 1 & design$Particle == "..."

tmp <- dat[,flag]
d <- design[flag,]
d$Group <- d$Dose

########################################################################################
#F-Stat
########################################################################################
obsF <- apply(tmp, 1, function(x){
	F <- aov(x ~ d$Group)
	F <- anova(F)
	F <- log2(F[1,4])
	F
	}
)

F.G <- mean(obsF)
s2.G <- sd(obsF)^2
G <- length(obsF)

obsF <- cbind.data.frame(probe, obsF)

########################################################################################
#Testing Biclusters
########################################################################################
my.dir <- "..."
gene.set <- read.table(paste(my.dir, "Bicluster Up 1 Data.txt", sep = ""), header = TRUE, sep = "\t", quote = "",
	 fill = TRUE, comment.char = "")

tmp <- merge(obsF, data.frame(probe = gene.set[,1]), by.x = "probe", by.y = "probe")

F.p <- mean(tmp$obsF)
s2.p <- sd(tmp$obsF)^2
gp <- length(tmp$obsF)

T <- (F.p - F.G)/sqrt((s2.p/gp) + (s2.G/G))

num <- ((s2.p/gp) + (s2.G/G))^2

d1 <- (s2.p^2)/((gp^2)*(gp-1))
d2 <- (s2.G^2)/((G^2)*(G-1))
df <- floor(num/(d1 + d2))

#One tail test, Testing for skewed right
p.value <- pt(T, df, lower.tail = FALSE)
o1 <- c(T, p.value)

my.dir <- "..."
gene.set <- read.table(paste(my.dir, "Bicluster Up 2 Data.txt", sep = ""), header = TRUE, sep = "\t", quote = "",
	 fill = TRUE, comment.char = "")

tmp <- merge(obsF, data.frame(probe = gene.set[,1]), by.x = "probe", by.y = "probe")

F.p <- mean(tmp$obsF)
s2.p <- sd(tmp$obsF)^2
gp <- length(tmp$obsF)

T <- (F.p - F.G)/sqrt((s2.p/gp) + (s2.G/G))

num <- ((s2.p/gp) + (s2.G/G))^2

d1 <- (s2.p^2)/((gp^2)*(gp-1))
d2 <- (s2.G^2)/((G^2)*(G-1))
df <- floor(num/(d1 + d2))

#One tail test, Testing for skewed right
p.value <- pt(T, df, lower.tail = FALSE)
o2 <- c(T, p.value)

my.dir <- "..."
gene.set <- read.table(paste(my.dir, "Bicluster Up 3 Data.txt", sep = ""), header = TRUE, sep = "\t", quote = "",
	 fill = TRUE, comment.char = "")

tmp <- merge(obsF, data.frame(probe = gene.set[,1]), by.x = "probe", by.y = "probe")

F.p <- mean(tmp$obsF)
s2.p <- sd(tmp$obsF)^2
gp <- length(tmp$obsF)

T <- (F.p - F.G)/sqrt((s2.p/gp) + (s2.G/G))

num <- ((s2.p/gp) + (s2.G/G))^2

d1 <- (s2.p^2)/((gp^2)*(gp-1))
d2 <- (s2.G^2)/((G^2)*(G-1))
df <- floor(num/(d1 + d2))

#One tail test, Testing for skewed right
p.value <- pt(T, df, lower.tail = FALSE)
o3 <- c(T, p.value)

my.dir <- "..."
gene.set <- read.table(paste(my.dir, "Bicluster Up 4 Data.txt", sep = ""), header = TRUE, sep = "\t", quote = "",
	 fill = TRUE, comment.char = "")

tmp <- merge(obsF, data.frame(probe = gene.set[,1]), by.x = "probe", by.y = "probe")

F.p <- mean(tmp$obsF)
s2.p <- sd(tmp$obsF)^2
gp <- length(tmp$obsF)

T <- (F.p - F.G)/sqrt((s2.p/gp) + (s2.G/G))

num <- ((s2.p/gp) + (s2.G/G))^2

d1 <- (s2.p^2)/((gp^2)*(gp-1))
d2 <- (s2.G^2)/((G^2)*(G-1))
df <- floor(num/(d1 + d2))

#One tail test, Testing for skewed right
p.value <- pt(T, df, lower.tail = FALSE)
o4 <- c(T, p.value)

my.dir <- "..."
gene.set <- read.table(paste(my.dir, "Bicluster Up 5 Data.txt", sep = ""), header = TRUE, sep = "\t", quote = "",
	 fill = TRUE, comment.char = "")

tmp <- merge(obsF, data.frame(probe = gene.set[,1]), by.x = "probe", by.y = "probe")

F.p <- mean(tmp$obsF)
s2.p <- sd(tmp$obsF)^2
gp <- length(tmp$obsF)

T <- (F.p - F.G)/sqrt((s2.p/gp) + (s2.G/G))

num <- ((s2.p/gp) + (s2.G/G))^2

d1 <- (s2.p^2)/((gp^2)*(gp-1))
d2 <- (s2.G^2)/((G^2)*(G-1))
df <- floor(num/(d1 + d2))

#One tail test, Testing for skewed right
p.value <- pt(T, df, lower.tail = FALSE)
o5 <- c(T, p.value)

my.dir <- "..."
gene.set <- read.table(paste(my.dir, "Bicluster Up 6 Data.txt", sep = ""), header = TRUE, sep = "\t", quote = "",
	 fill = TRUE, comment.char = "")

tmp <- merge(obsF, data.frame(probe = gene.set[,1]), by.x = "probe", by.y = "probe")

F.p <- mean(tmp$obsF)
s2.p <- sd(tmp$obsF)^2
gp <- length(tmp$obsF)

T <- (F.p - F.G)/sqrt((s2.p/gp) + (s2.G/G))

num <- ((s2.p/gp) + (s2.G/G))^2

d1 <- (s2.p^2)/((gp^2)*(gp-1))
d2 <- (s2.G^2)/((G^2)*(G-1))
df <- floor(num/(d1 + d2))

#One tail test, Testing for skewed right
p.value <- pt(T, df, lower.tail = FALSE)
o6 <- c(T, p.value)

my.dir <- "..."
gene.set <- read.table(paste(my.dir, "Bicluster Up 7 Data.txt", sep = ""), header = TRUE, sep = "\t", quote = "",
	 fill = TRUE, comment.char = "")

tmp <- merge(obsF, data.frame(probe = gene.set[,1]), by.x = "probe", by.y = "probe")

F.p <- mean(tmp$obsF)
s2.p <- sd(tmp$obsF)^2
gp <- length(tmp$obsF)

T <- (F.p - F.G)/sqrt((s2.p/gp) + (s2.G/G))

num <- ((s2.p/gp) + (s2.G/G))^2

d1 <- (s2.p^2)/((gp^2)*(gp-1))
d2 <- (s2.G^2)/((G^2)*(G-1))
df <- floor(num/(d1 + d2))

#One tail test, Testing for skewed right
p.value <- pt(T, df, lower.tail = FALSE)
o7 <- c(T, p.value)

my.dir <- "..."
gene.set <- read.table(paste(my.dir, "Bicluster Up 8 Data.txt", sep = ""), header = TRUE, sep = "\t", quote = "",
	 fill = TRUE, comment.char = "")

tmp <- merge(obsF, data.frame(probe = gene.set[,1]), by.x = "probe", by.y = "probe")

F.p <- mean(tmp$obsF)
s2.p <- sd(tmp$obsF)^2
gp <- length(tmp$obsF)

T <- (F.p - F.G)/sqrt((s2.p/gp) + (s2.G/G))

num <- ((s2.p/gp) + (s2.G/G))^2

d1 <- (s2.p^2)/((gp^2)*(gp-1))
d2 <- (s2.G^2)/((G^2)*(G-1))
df <- floor(num/(d1 + d2))

#One tail test, Testing for skewed right
p.value <- pt(T, df, lower.tail = FALSE)
o8 <- c(T, p.value)

my.dir <- "..."
gene.set <- read.table(paste(my.dir, "Bicluster Down 1 Data.txt", sep = ""), header = TRUE, sep = "\t", quote = "",
	 fill = TRUE, comment.char = "")

tmp <- merge(obsF, data.frame(probe = gene.set[,1]), by.x = "probe", by.y = "probe")

F.p <- mean(tmp$obsF)
s2.p <- sd(tmp$obsF)^2
gp <- length(tmp$obsF)

T <- (F.p - F.G)/sqrt((s2.p/gp) + (s2.G/G))

num <- ((s2.p/gp) + (s2.G/G))^2

d1 <- (s2.p^2)/((gp^2)*(gp-1))
d2 <- (s2.G^2)/((G^2)*(G-1))
df <- floor(num/(d1 + d2))

#One tail test, Testing for skewed right
p.value <- pt(T, df, lower.tail = FALSE)
o9 <- c(T, p.value)

my.dir <- "..."
gene.set <- read.table(paste(my.dir, "Bicluster Down 2 Data.txt", sep = ""), header = TRUE, sep = "\t", quote = "",
	 fill = TRUE, comment.char = "")

tmp <- merge(obsF, data.frame(probe = gene.set[,1]), by.x = "probe", by.y = "probe")

F.p <- mean(tmp$obsF)
s2.p <- sd(tmp$obsF)^2
gp <- length(tmp$obsF)

T <- (F.p - F.G)/sqrt((s2.p/gp) + (s2.G/G))

num <- ((s2.p/gp) + (s2.G/G))^2

d1 <- (s2.p^2)/((gp^2)*(gp-1))
d2 <- (s2.G^2)/((G^2)*(G-1))
df <- floor(num/(d1 + d2))

#One tail test, Testing for skewed right
p.value <- pt(T, df, lower.tail = FALSE)
o10 <- c(T, p.value)

c(o1, o2, o3, o4, o5, o6, o7, o8, o9, o10)
