# Supplementary material for: Application of bi-clustering of gene expression data and gene set enrichment analysis methods to identify potentially disease causing nanomaterials
Source: Data Brief. 2017 Oct 26;15:933–40. doi: 10.1016/j.dib.2017.10.060 (PMC5683856; doi:10.1016/j.dib.2017.10.060)
Supplement: Supplementary file 2 — 1. RCode RMA normalization.R. 2. RCode Quantile normalization.R. 3. RCode LOWESS normalization.R. 4. RCode Cyclic LOWESS normalization. 5. RCode Merging biclust Bimax analysis.R. 6. RCode NMs GSEA on bi-clusters.R. 7. All Data.zip. [file mmc2.zip › RCode Quantile normalization.R]

##############################################################################################
#Libraries
##############################################################################################
library(lumi)

##############################################################################################
# Set Working Directory
##############################################################################################
setwd('.../GSE19605/')

##############################################################################################
#Raw Data
##############################################################################################
study <- "GSE19605"

dat <- read.table(paste("Raw/", "GSE19605_RAW.txt", sep = ""), header = TRUE, sep = "\t",
	quote = "", fill = TRUE, comment.char = "")
names(dat)[1] <- "Probe"

design <- read.table("design.txt", header = TRUE, sep = "\t", quote = "", fill = TRUE, comment.char = "")
head(design)

#      Array SampleInfo  Dye Sample           Group      myLabel MouseModel
#1 GSM489029      CH4-1 Beed      1      Control.WT      Control         WT
#2 GSM489030      CH4-2 Beed      1      Control.WT      Control         WT
#3 GSM489031      CH4-3 Beed      1      Control.WT      Control         WT
#4 GSM489032     NW8D-1 Beed      1 NTHi.treated.WT NTHi Treated         WT
#5 GSM489033     NW8D-2 Beed      1 NTHi.treated.WT NTHi Treated         WT
#6 GSM489034     NW8D-3 Beed      1 NTHi.treated.WT NTHi Treated         WT

##############################################################################################
#Quantile Normalization
##############################################################################################
dat[,-1] <- lumiN(as.matrix(log2(dat[,-1])))

write.table(dat, paste(study, ".txt", sep = ""), sep = "\t",
 	row.names = FALSE, col.names = TRUE, quote = FALSE)

##############################################################################################
#Gene Symbol
##############################################################################################
anno <- read.table(paste("Norm/", "GPL6885-11608.txt", sep = ""), header = TRUE, sep = "\t",
	quote = "", fill = TRUE, comment.char = "")
dat <- merge(anno[,c(1,12)], dat, by.x = "ID", by.y = "Probe")
n <- ncol(dat)-2

out <- split(dat[,-c(1:2)], as.character(dat[,2]))
out <- lapply(out, function(x) apply(x, 2, median))
Probe <- names(out)
maanova <- matrix(unlist(out), ncol = n, byrow = TRUE)

write.table(cbind.data.frame(Probe, maanova), paste("GeneSymbol", study, ".txt", sep = ""), sep = "\t",
 	row.names = FALSE, col.names = TRUE, quote = FALSE)

########################################################################################
#Medians
##############################################################################################
groups <- unique(as.character(design$Group))
groups <- groups[order(groups)]
groups

mn <- NULL
for(k in 1:length(groups)){
	flag <- as.character(design$Group) == groups[k]
	tmp <- apply(maanova[,flag],1, median)
	mn <- cbind(mn,tmp)
}
colnames(mn) <- as.character(groups)

########################################################################################
#Ouput
##############################################################################################
out <- cbind.data.frame(Probe, mn)
names(out)[1] <- "Probe"
write.table(out, paste("GroupMedian", study, ".txt", sep = ""), sep = "\t",
 	row.names = FALSE, col.names = TRUE, quote = FALSE) 

########################################################################################
#Create the log fold change
##############################################################################################
#[1] "Control.LR-CC"      "Control.OVA.LR-CC"  "Control.OVA.WT"    
#[4] "Control.WT"         "NTHi.treated.LR-CC" "NTHi.treated.WT"   
#[7] "OVA.treated.LR-CC"  "OVA.treated.WT" 

mn[,5] <- mn[,5] - mn[,1]
mn[,6] <- mn[,6] - mn[,4]
mn[,7] <- mn[,7] - mn[,2]
mn[,8] <- mn[,8] - mn[,3]
mn <- mn[,5:8]

out <- cbind.data.frame(Probe, mn)
names(out)[1] <- "Probe"
write.table(out, paste("logFCGeneSymbol", study, ".txt", sep = ""), sep = "\t",
 	row.names = FALSE, col.names = TRUE, quote = FALSE) 
