# Supplementary material for: Application of bi-clustering of gene expression data and gene set enrichment analysis methods to identify potentially disease causing nanomaterials
Source: Data Brief. 2017 Oct 26;15:933–40. doi: 10.1016/j.dib.2017.10.060 (PMC5683856; doi:10.1016/j.dib.2017.10.060)
Supplement: Supplementary file 2 — 1. RCode RMA normalization.R. 2. RCode Quantile normalization.R. 3. RCode LOWESS normalization.R. 4. RCode Cyclic LOWESS normalization. 5. RCode Merging biclust Bimax analysis.R. 6. RCode NMs GSEA on bi-clusters.R. 7. All Data.zip. [file mmc2.zip › RCode RMA normalization.R]

##############################################################################################
#Libraries 
##############################################################################################
library(affy)
library(preprocessCore)

##############################################################################################
#Set the Working Directory
##############################################################################################
study <- "GSE40151"
setwd('.../GSE40151/')
 
##############################################################################################
#Design file
##############################################################################################
design <- read.table("design.txt", header = TRUE, sep = "\t", quote = "", fill = TRUE, comment.char = "")
head(design)
#      Array         SampleInfo  Dye Sample      Group       myLabel                                     FileName
#1 GSM986304 lung_vehicle_d1_A1 Affy      1 d1.vehicle Day 1 Control GSM986304_EA10089_123225_MOUSE430_2_D1A1.CEL
#2 GSM986305 lung_vehicle_d1_A2 Affy      1 d1.vehicle Day 1 Control GSM986305_EA10089_123226_MOUSE430_2_D1A2.CEL
#3 GSM986306 lung_vehicle_d1_A3 Affy      1 d1.vehicle Day 1 Control GSM986306_EA10089_123227_MOUSE430_2_D1A3.CEL
#4 GSM986307 lung_vehicle_d1_A4 Affy      1 d1.vehicle Day 1 Control GSM986307_EA10089_123228_MOUSE430_2_D1A4.CEL
#5 GSM986308 lung_vehicle_d1_A5 Affy      1 d1.vehicle Day 1 Control GSM986308_EA10089_123229_MOUSE430_2_D1A5.CEL
#6 GSM986309 lung_vehicle_d1_A6 Affy      1 d1.vehicle Day 1 Control GSM986309_EA10089_123230_MOUSE430_2_D1A6.CEL

##############################################################################################
#Processing .CEL files and writing them to disc
##############################################################################################
for(k in 1:nrow(design)){
	my.RMA <- justRMA(filenames=paste("Raw/", design$FileName[k], sep = ""))
	write.exprs(my.RMA, file = paste("Norm/", design$Array[k], ".txt", sep = ""))
}

##############################################################################################
#Reading and merging the RMA normalized files
##############################################################################################
dat <- read.table(paste("Norm/", design$Array[1], ".txt", sep = ""), header = TRUE, sep = "\t",
	quote = "", fill = TRUE, comment.char = "")

names(dat) <- c("Probe", as.character(design$Array[1]))

for(k in 2:nrow(design)){
	tmp <- read.table(paste("Norm/", design$Array[k], ".txt", sep = ""), header = TRUE,
		sep = "\t", quote = "", fill = TRUE, comment.char = "")
	names(tmp) <- c("Probe", as.character(design$Array[k]))
	dat <- merge(dat, tmp, by.x = "Probe", by.y = "Probe")
}

write.table(dat, paste(study, ".txt", sep = ""), sep = "\t",
 	row.names = FALSE, col.names = TRUE, quote = FALSE) 

##############################################################################################
#Gene Symbol
##############################################################################################
anno <- read.table(paste("Norm/", "GPL1261-14790.txt", sep = ""), header = TRUE, sep = "\t",
	quote = "", fill = TRUE, comment.char = "")
dat <- merge(anno[,c(1,11)], dat, by.x = "ID", by.y = "Probe")
n <- ncol(dat)-2

out <- split(dat[,-c(1:2)], as.character(dat[,2]))
out <- lapply(out, function(x) apply(x, 2, median))
Probe <- names(out)
maanova <- matrix(unlist(out), ncol = n, byrow = TRUE)

write.table(cbind.data.frame(Probe, maanova), paste("GeneSymbol", study, ".txt", sep = ""), sep = "\t",
 	row.names = FALSE, col.names = TRUE, quote = FALSE)

##############################################################################################
#Medians
##############################################################################################
groups <- unique(as.character(design$Group))
groups <- groups[order(groups)]
groups
# [1] "d1.bleomycin"  "d1.vehicle"    "d14.bleomycin" "d14.vehicle"  
# [5] "d2.bleomycin"  "d2.vehicle"    "d21.bleomycin" "d21.vehicle"  
# [9] "d28.bleomycin" "d28.vehicle"   "d35.bleomycin" "d35.vehicle"  
#[13] "d7.bleomycin"  "d7.vehicle" 

mn <- NULL
for(k in 1:length(groups)){
	flag <- as.character(design$Group) == groups[k]
	if(is.null(dim(maanova[,flag]))){
		tmp <- maanova[,flag]
	} else {
		tmp <- apply(maanova[,flag],1, median)
	}
	mn <- cbind(mn,tmp)
}
colnames(mn) <- as.character(groups)

##############################################################################################
#Ouput
##############################################################################################
out <- cbind.data.frame(Probe, mn)
names(out)[1] <- "Probe"

write.table(out, paste("GroupMedian", study, ".txt", sep = ""), sep = "\t",
 	row.names = FALSE, col.names = TRUE, quote = FALSE) 

##############################################################################################
#Create the log fold change
##############################################################################################
mn[,1] <- mn[,1] - mn[,2]
mn[,3] <- mn[,3] - mn[,4]
mn[,5] <- mn[,5] - mn[,6]
mn[,7] <- mn[,7] - mn[,8]
mn[,9] <- mn[,9] - mn[,10]
mn[,11] <- mn[,11] - mn[,12]
mn[,13] <- mn[,13] - mn[,14]

mn <- mn[,-c(2,4,6,8,10,12,14)]

out <- cbind.data.frame(Probe, mn)
names(out)[1] <- "Probe"
write.table(out, paste("logFCGeneSymbol", study, ".txt", sep = ""), sep = "\t",
 	row.names = FALSE, col.names = TRUE, quote = FALSE) 
